# Supplementary material for: Expression of Olfactory Signaling Genes in the Eye
Source: PLoS One. 2014 Apr 30;9(4):e96435. doi: 10.1371/journal.pone.0096435 (PMC4005753; doi:10.1371/journal.pone.0096435)
Supplement: Table S1 — PCR primers. (XLSX) [file pone.0096435.s001.xlsx]

## Sheet: Sheet1 (2)
Supplementary Table 1
Primers used for Endpoint and qPCR study of the Mouse Corneal Transcriptome
Gene	GeneBank Acc. No.	Forward	Position	Reverse	Position	Size	gDNA
Olfr_20	NM_146923.2	GGGAACAGAATCTTGGGCCAT	54 - 74	GGTGATGGATGAGTCCTGGC	396 - 377	343	2779
Olfr_58	NM_011001.2	CACACAGGCCGAGTGTAAAAG	106 - 126	TGGTTCCATAAGGCTAGGACA	264 - 244	159	2597
Olfr_67 v.1	NM_013619.3	TCCAGCCTTGGCTGTATTCCT	106 - 126	ACAGATGGGGATGGCTATCCA	292 - 272	187		SEP
Olfr_67 v.2	NM_013619.3	AGGCTCATAGAATCTCCTTGC	2 -- 22	GGGATGGCTATCCAGGAATGT	285 - 265	284	3377	ISP
Olfr_70 v.1	NM_019485.2	TAGCATGGCTCCAGATCCCTA	17 - 37	AGCTCTGGCTGGATGGAAAA	149 - 130	133	3456
Olfr_70 v.2	NM_019485.2	GATCAGCTAGCATGGCTCCAG	10 - 30	GTGGTTTGTCCCAGCCATCT	198 - 179	189	3456
Olfr_70 v.3	NM_019485.2	CATCAGATCAGCTAGCATGGC	5 - 25	GTCTTCTTTTGCCACCGGGA	175 - 156	171
Olfr_78	NM_130866	AGTGAATTAGCACTGCCGCT	3 -- 22	TGGGGTTCATGACAGGAGGA	242 - 223	240	6176	ISP
Olfr_78 var.1	NM_130866	CCTCCAACCTTCTGAGTTAGATTG	110 - 133	CATGACAGGAGGAATCAGCAG	235 - 215	126	6302
Olfr_78 var.1 & 2	NM_130866	CTGGTCCGGAAAGGGAAAG	1102 - 1120	AAGGTGGCATGGGTGAAG	1247 - 1230	146	3111
Olfr_119 v.1	NM_001011830.2	AGTTAGATGGTGGCTAATCAGAAG	2 -- 25	AAATGGGCACATACCCCACT	516 - 497	515	3920	ISP
Olfr_119 v.2	NM_001011830.2	CCCACTTCACTATCCAACACG	469 - 489	AGGGTCCACAAAACTCCAAG	599 - 580	131	-	SEP
Olfr_122	NM_146288.3	CCCGAAGGTGGCTAATCAGA	1 -- 20	AAATAGGTGGCAGACGTTGAGC	861 - 840	861	2949
Olfr_129 v.1	NM_146327.2	AGATGGGGATGGTGTGTGTTC	83 - 103	TTGTCTCAGTGGACTTCGCTC	231 - 211	149	1485	ISP
Olfr_129 v.2	NM_146327.2	ATGAACAGAAACCCGGGAGTG	125 - 145	GTTCAGCTTCACATGTTGCGT	258 - 238	134	3661	ISP
Olfr_167	NM_146935.1	AGGGCGGGGAAGAAGAAGGC	688 - 707	GGATCGGAGGGATCTTGGGCGT	798 - 777	111		SEP
Olfr_180	NM_001011662.2	AAGCAGTAAGTGTCCATTCTGAG	120 - 142	TCCCACCAGGATGAACTGTG	236 - 217	117	1659
Olfr_183	NM_146485.2	GGTCACCACCATCTCTCTTGA	221 - 241	TGCATATGGCTGCATAGCGA	648 - 629	428	4017	ISP
Olfr_286	NM_001011779.1	AGGATCGACAGGACCCATGA	223 - 242	AGAAACCGATGCATCTCGCA	356 - 337	134	2862
Olfr_312	NM_001011819.2	GGCCACAGTTCTTCGCATCCCC	660 - 681	TAGATGCCAGGCGACCCAGG	820 - 801	161		SEP
Olfr_332	NM_001011770.2	TGGTTGGTGACTTGTGCTTGAACC	249 - 272	CCACGGGCGAGGAGTTGAGG	430 - 411	182
Olfr_370	NM_146270.2	CCTCGGCTGCGCCATCCAAA	335 - 354	CGTGTAGCGCAGAGGGTGGC	452 - 433	118		SEP
Olfr_374	NM_146338.2	CATCCCAAGGCCAGAAGCAA	101 - 120	GGTCCTGTGACAAGCCTAGC	199 - 180	99	2390
Olfr_424 v.1	NM_146721.2	GCAGTGTCTCCCTCATGTATCTGCG	755 - 779	GGCAGCATCTTCTGAGAGCAGAGT	939 - 909	178		SEP
Olfr_424 v.2	NM_146721.2	CTGTGTTGCGTTTGGCATGT	548 - 567	CAGCATCTTCTGAGAGCAGAG	930 - 910	383		SEP
Olfr_521	NM_146356.2	ACCTTACCGGCATCCCCTCTCT	50 - 71	GCTCGGTCACCACAGCCACC	172 - 153	123		SEP
Olfr_524	NM_001011814.1	AGTGCGCGCTCTTGGGTGTC	338 - 357	AGGAGGCTGCAGAGACCGGG	437 - 418	100		SEP
Olfr_543	NM_001011782.2	GGTGCCAGCCCAGGACCAAA	11 - 30	AGGGGTCGCCCTTCCTGCAA	126 - 107	116		SEP
Olfr_544	NM_020289.2	TTTACTTCCCCTGCCTGTGTG	14 - 34	TGGATGATGCGGGAGTAGGA	856 - 837	843	3013
Olfr_547 v.1	NM_147079.2	CCTCCGTGCCGTCTTTCGCA	669 - 688	TGCAGACATGGGAGCCGCAC	745 - 726	77		SEP
Olfr_547 v.2	NM_147079.2	TATGTGCTGATCCTCCGTGC	658 - 677	ACCTCTGTGTAAGCGTCGTG	796 - 777	139
Olfr_558 v.1	NM_147093.3	GGAGGAAAAGGCACTGGGGGAA	35 - 56	GGAACACAAAGGGAAAGCCAGCC	234 - 212	200		ISP
Olfr_558 v.2	NM_147093.3	GGGTCCCAGGTTGGAACAAA	1598 - 1617	ACACCTCAGATACCCACGGA	2126 - 2107	529		SEP
Olfr_558 v.3	NM_147093.3	GGGGAAAAGACACACAGGCT	51 - 70	AGCCAGCCAAAACTGAACCT	219 - 200	169	6809	ISP
Olfr_558 v.4	NM_147093.3	CTTCCTGGTACTGGCTACATC	95 - 115	AGAGGGAACACAAAGGGAAAG	238 - 218	144
Olfr_558 v.5	NM_147093.3	CACAGGCTCTTTCAGGACAG	63 - 82	AACTGAACCTCTTCCAATCCTG	209 - 188	147	6956
Olfr_582	NM_147053	TGGATATGGACTCTTTGTGGC	609 - 629	TGGGTGAGGAAGGTGAAAAG	806 - 787	198
Olfr_594	NM_207143	TCAACAGCAACCATCCCTAAG		CTAGCACACCCAGACCAATC		229
Olfr_616	NM_147099	GTCATGTACCTAATTGCCCTCC		GTCGGCAGAGTTGATACAGAG		143
Olfr_620	NM_146812	ATGTGATTCGGACTGAGCTG		CAAATGGCAATGTAGCGGTC		241
Olfr_630 v.1	NM_147098.2	TCATCCTTTATAGAGGGAACAACTT	5 -- 29	GTGCCTTAAGCCTACCCTCAC	829 - 809	825	1656	ISP
Olfr_630 v.2	NM_147098.2	TTCATCCTTTATAGAGGGAACAACT	4 -- 28	AGAGCTCAATCCAATCCCACAG	98 - 77	95	1656	ISP
Olfr_630 v.3	NM_147098.2	CCTTTATAGAGGGAACAACTTTTCTAC	9 - 35	ATGGTGCTGGAGTTTGAGG	137 - 119	129	1656
Olfr_633	NM_146354.1	AGCGTGGCTCTGGTGCATCG	769 - 788	ACCCCTGGCGAATCTGCCTGT	907 - 887	139		SEP
Olfr_643	NM_147077.1	GCCCGTGTGATGTGGATGGGT	421 - 441	ATCCCCACAGGGCAGGCGAA	579 - 560	159		SEP
Olfr_644	NM_147121.1	TGCCCGAGTGATGTGGATGGGT	420 - 441	AGTGTCACCACAAGGCAGTCG	582 - 562	163		SEP
Olfr_646	NM_147056.1	TCCCAGGGCTGGAGTTCGCC	41 - 60	TGGGCGAGGCATCCACCAAA	290 - 271	250		SEP
Olfr_658 v.1	NM_147049.4	GACGCGCAGAACTGTCTCA	257 - 275	TCAGAACAAAGGAAGCTGGGG	476 - 456	220	1514	ISP
Olfr_658 v.2	NM_147049.4	CATTGACTCAGAGGTCCACC		TCAGAACAAAGGAAGCTGGG		139	1653
Olfr_711	NM_147035.2	GACCAGCTCGCTTTCTCACA	73 - 92	ATCCAGCATGACCAAAGGCA	393 - 374	321	2725
Olfr_937	NM_146439	GCCAACATCTTACGCATTCG	667 - 686	AGCAGACCCAAAGAACACAG	765 - 746	99
Olfr_1351	NM_147040	CTGTCACTGGAAACCTACTCATC	116 - 138	GAGAGGAAGATGTACATGGGTG	194 - 173	79
Olfr_1357 v.1	NM_001011737.2	ACCCTTCCTGGGGACTAAGC	84 - 103	ATGTCCCACCCACCAGTAGT	634 - 615	551	5246	ISP
Olfr_1357 v.2	NM_001011737.2	GTATCTGGTCACTGTCTTCGG	291 - 311	CACTAGCATCTTGGGAACAGTAG	438 - 416	148		SEP
Olfr_1426	NM_146809.2	TGGAGCAAGGGCACTCAAAT	55 - 74	ACTATGGAGTGGGCAAAGCC	959 - 940	905	2565	ISP
Olfr_1444	NM_146702.1	TGCTGGGGTTGACAGATGACCC	44 - 65	CCCTGACTGAAGTGCAGCCACC	267 - 246			SEP
Taar1	NM_053205	AAGCAAGGAAACAAAAGCCG	720 - 739	GGATAACATAGCCCAGGAAAGG	835 - 814	116	-	SEP
Taar3	NM_001008429	AATAAATCCTGCCCTCCCAC	52 - 71	GGCTCCAGTCATAAACAGGTAC	123 - 102	72	-	SEP
Taar4	NM_001008499	AGACTTCCTGTTGAGTTGCG	234 - 253	AGAGGTGGAAAATGGATGTGG	373 - 353	140	-	SEP
Taar5	NM_001009574	TGCTGGTTCTTTGGAGACTTC	295 - 315	GAAGATGGAGGTGAGACAGAAC	369 - 348	75	-	SEP
Taar7b	NM_001010827	TCATTTCAGGCAGCTACACTC	219 - 239	GTAACTCTCCCCAAAGTACCAG	357 - 336	134	-	SEP
Taar7d	NM_001010838	CACTCTCCTGCCAACTTCC	235 - 253	GTAACTCTCCCCAAAGTACCAG	357 - 336	123	-	SEP
Taar7f	NM_001010839	GCATCTGTTTCTGGCAAGTG	481 - 500	TTGCTCCTGTGTAAATGAGGG	562 - 572	82
Taar9	NM_001010831	AGATCCACTGACCTATCCGAC	405 - 425	CCACTAATTCCTCAATCCCTTCC	544 - 522	140	-	SEP
Tas1r1	NM_031867.2	CTTCGCAACCACTCCTCCAA	504 - 523	CTGCCCGTAGTCACCATAGC	773 - 754	270	1935	ISP
Tas1r3	NM_031872.2	GGCTATCATGGGTCTCAGCC	31 - 50	CCGATCCATGCTGGCACTAT	538 - 519	508	-	SEP
Tas2r113	NM_207018	CTGCATAGACTGGGTCCAAAG	93 - 113	GTTTCGTGTAATGCTGGGTAATG	233 - 211	141		SEP
Tas2r120	NM_207023	TGTCAAGATCAGAGCACCATG	643 - 663	CAGGAAGACTGGTGCATTTTG	774 - 754	132		SEP
Tas2r134	NM_199158	CTGCTCCTTACGGTATCTGTTG	718 - 739	GCCTTTCTCATCTTGGTGTTG	854 - 834	137		SEP
Tas2r137	NM_001025385	CCCTCACTAGAAGCAAAGACAC	531 - 542	GGCAACCAGGGAAACAATTAAG	648 - 627	128		SEP
Tas2r138 v.1	NM_001001451	ACTGAGCCACAACTACCAAG	261 - 280	ATGGAGTGGAAAGGTGTGAG	393 - 374	133		SEP
Tas2r138 v.2	NM_001001451					110		SEP
Bex1	NM_009052	GGAAAGCAGCAGGAGGAG	146 - 163	ACGCCTTGATCTTTGGACTC	282 - 263	137	813
Bex4	NM_212457	GGAAAGCAGCAGGAGGAG	91 - 108	CCACAGTGAGATCCAGTATGAC	247 - 226	157	768
DLG3	NM_016747.3	CTAGCTCCGGTTATGGAGGC	485 - 504	ACTGCCATTCACCGATAGGC	768 - 749	284	2878
Eno2	NM_013509.2	GGCTTTGCCCCCAATATCCT	722 - 741	TCGTATTTGCCATCGCGGTA	861 - 842	140
RTP1 v.1	NM_001004151.2	CACTTACCCTCTTTCCCCACG	89 - 109	TGTCCACCAGGCTTTCGATG	512 - 493	424	1708	ISP
RTP1 v.2	NM_001004151.2	CATAGACCCCAACCTCAAGC	244 - 263	CAGGTACATGTGGAAGAGGATG	388 - 367	145	1825	ISP
RTP3	NM_153100.2	AGCCAGGATGGACGCAATAC	230 - 249	GCTCGGGGCACTGATTACAT	409 - 390	180	2130	ISP
Reep3	NM_001204915.1	AATAACGGAGCGTCTGCGAA	596 - 615	TTCCTCTTTGCGGCCTTTGA	878 - 859	283		ISP
Reep5	NM_007874.3	AAGCCATCGAGAGTCCCAAC	312 - 331	GCTCTTCTTCTCATCGCCCA	658 - 639	347		ISP
Emx2 v.1	NM_010132	GTGGGAGCGGAAAGGAAG	1067 - 1084	TCTGTTGAGAATCTGAGCCTTC	1199 - 1178	133	2166	ISP
Emx2 v.2	NM_010132	GATATCTGGGTCATCGCTTCC	912 - 932	GAATCCGCTTTGGCTTTCTG	1001 - 982	90	2127
Omp	NM_011010	TGTAGCACTTGGGCCATG	15 - 32	CAGCTTCTCACCATCCTGC	164 - 146	150		SEP
Adrb2	NM_007420.3	CTGGTGCGAGTTCTGGACTT	541 - 560	GGGGCACGTAGAAAGACACA	863 - 844	323		ISP
Adrbk1	NM_130863.1	CCTGCTGGAAGGTTTGTTGC	1282 - 1301	TTGCGGTACAGTTCCTGGTC	1536 - 1517	255		ISP
Gnai2 v.1	NM_008138.4	TCGCTCGGAACTGCGGAC	2 -- 19	TATTCTCGTGAGCGGCCAAA	565 - 546	564
Gnai2 v.2	NM_008138.4	TTGTGTTCGATGCCGTCACT	1129 - 1148	TGGTCTTCTTGCCCCCATCT	1273 - 1254	145		ISP
Gnal transcr. v1	NM_010307.2	TACAAAGCAACTCACCGCCT	115 - 134	TCGTCCCACAGCTTCTTCAC	428 - 409	314	57151	ISP
Gnal transcr. v1	NM_010307.2	GTACTATCATACCTCCAGTTCCAC	293 - 316	CCTTCACTCCTTCATCGTCC	442 - 423	150	55731
Gnal transcr. v2	NM_177137.4	CGTTCGAAGGATGCACAATGG	18 - 38	CTGCTTCTTTTCCTCGGGGT	624 - 605	607	45339	ISP
Gna15	NM_010304.3	TCCCTGAGCGAGTATGACCA	971 - 990	TGACCGAGGTGCTCTTGAAC	1088 - 1069	118	1204	ISP
Mtap2	NM_001039934.1	ACTGCCGGACCTGAAGAATG	1365 - 1384	ATTTGTACATTTCCGCCCCC	1541 - 1522	177	5998	ISP
Nrn1	NM_153529	TTTGACTAAACGTAGGATGGGAC	172 - 194	GAGCAAACAGTCTGAAAAGCC	316 - 296	145	4129	ISP
Nrp1	NM_008737	TCCGAATCAAACCTGTATCCTG	1698 - 1719	GATGCTGTAATCTGGGAGTCTG	1836 - 1815	139	7729	ISP
Nrp2	NM_001077405	GATCCTCTCCTTGACCTTTCAC	1617 - 1638	GCCAGACTCCATTCCCAAAG	1746 - 1727	130	1774	ISP
Gria1 v.1	NM_008165	ACCCTCCATGTGATCGAAATG	1509 - 1529	GGTTCTATTCTGGACGCTTGAG	1640 - 1619	132	8000	ISP
Gria1 v.2	NM_008165	GGATACCGGATGCTCTTTCAG	966 - 986	GGTTGGCGAGGATGTAGTG	1113 - 1095	148	11436	ISP
Gria2 v.1	NM_001083806	AAAGAATACCCTGGAGCACAC	1254 - 1274	CCAAACAATCTCCTGCATTTCC	1401 - 1380	148	11335	ISP
Gria2 v.2	NM_001083806	TCTCTGGTTTTCCTTGGGTG	2198 - 2217	CAGTCAGGAAGGCAGCTAAG	2346 - 2327	149	4380	ISP
Ppib	NM_011149	AGCAAGTTCCATCGTGTCATC	368 - 388	GGAGGTCTTGACTGTGGTTATG	577 - 556	210	2614
Gbeta5								ISP
RGS4	AB004315	GGGCTGAATCGTTGGAAAAC	176 - 195	ATTCCGACTTCAGGAAAGCTTT	250 - 229	75
RGS6	NM_015812	CGGAGCGAGTCGAGACAAT	314 - 332	TGAGCCATCCTGAGTGTCTTC	375 - 355	62
RGS7	NM_011880	GGGAGCCAGAAAACACAGACT	538 - 558	TTGCCTTGTTTTGCATTGTTC	600 - 580	63		ISP
RGS9	NM_011268	CACCCAGCGCCTTTGG	320 - 335	GACAATAAGGTTGCCCAGGTT	377 - 357	58		ISP
RGS11	XM_128488	TGCTGAGCTAGACTATGCCATCT	382 - 404	CTAAAGCCCCTTGTTTTTGGA	443 - 423	62		ISP
Chrm1								ISP
Chrm2 v.1	NM_203491.3	GAAGAAATGAAGCCCGCCCA	200 - 219	AAAGGTCGCACACTACAGGT	766 - 747	567
Chrm2 v.2	NM_203491.3	CACCCAGGTCTCCTTTCTGTT	231 - 251	AGCCAAACCATTGTTCGAGG	510 - 491	280		ISP
Chrm3 v.1	NM_033269	GCTGCCAGATATGACCAGCA	533 - 552	TGGGAAACAAAGGCGAGGTT	825 - 806	293		ISP
Chrm3 v.2	NM_033269	TGGACTGTGGATTGAGTGAAC	584 - 604	GCCCTTATTGTACCTTTGCTG	719 - 699	137	196219
Chrm4	NM_007699.2	GGAGCAAGACAGAAGCAGCG	135 - 154	TGCCATCTTAGTAGTGCGGC	631 - 612	497		ISP
Chrm5	NM_205783.2	GAGAAAACCGGCTCACAGGA	771 - 790	TTTTCAGTCCGAGGGCTCAC	1106 - 1087	336		SEP
GAPDH	NM_008084	CCTCGTCCCGTAGACAAAATG	33 - 53	TGTAGTTGAGGTCAATGAAGGG	171 - 150	139	1973
Casp5	NM_007602	GCTCTTCGTAGATGGCATCAG		GTTCCATTCCTGCTCCTTCC		145	15988
OMP - PolyA		AGAGACCCCTTTGGTTCACA		TTTTTGAGGGCACACAGTCTT		124
OMP-PolyA-s2		CGGGCATACTGAAGGTAGGA		oligo-dT-29	~ 400	var
OMP-PolyA-3		polyA-s		TTTTTTAGGGCACACAGTCTTTATT		124
OMP-PolyA-4		AGAGACCCCTTTGGTTCACACT		TTTTGGGAGGGCACACAGT		125
OMP-PolyA-5		TGCTTCTCTTCCTGACCTCTCCCTAC		TTTTTCAGAGGGGAGGGCACAC		163
OMP-PolyA-1alt		PolyA-5s		TTTTTTTTTTTTTTTTTTTTGAGGGCACAC		171
OMP-PolyA-3alt		PolyA-5s		TTTTTTTTTTTTTTTTTTTTAGGGCACACAG
OMP-PolyA-4alt		PolyA-5s		TTTTTTTTTTTTTTTTTTTTGGGAGGGCAC
OMP-PolyA-5alt		PolyA-5s		TTTTTTTTTTTTTTTTTTTTTCAGAGGGGA
Krt12	NM_010661	ATCCCTTTCTGTCTCCAAACC		ACTTCGCCATTCACTATCTCC		108	894
Krt19	NM_008471	CTCCCGAGATTACAACCACTAC		GTTCTGTCTCAAACTTGGTTCTG		149	3288
Ivl	NM_008412	CTTCTCCCTCCTGTGAGTTTG	1423	GCTTTGCTTGTTCCTGCTG	1563	147	1059
CNR1	NM_007726	GGGCAAATTTCCTTGTAGCAG	437	AACGTGACTGAGAAAGAGGTG	561	125	18518
Calcr	NM_007588	CTACTTCTGGATGCTCTGCG	1415	AGTGATGGCGTGGATAATGG	1556	142	6359
Grm8	NM_008174	GGGCATTTTCTATGGATTGGC	1273	AGTTCGGCTTCTAAAGTATCGG	1419	147	1041
SEP - same exon primers; ISP - intron-in-between primers

## Sheet: Sheet1
Primers used for Endpoint and qPCR study of Corneal Transcriptome
Gene	GeneBank Acc. No.	Forward		Reverse		Size	gDNA	Olf. bulb	Cornea	Retina	Min6	Pancreas	Liver	Brain
Olfr_20	NM_146923.2	GGGAACAGAATCTTGGGCCAT	54 - 74	GGTGATGGATGAGTCCTGGC	396 - 377	343	2779
Olfr_58	NM_011001.2	CACACAGGCCGAGTGTAAAAG	106 - 126	TGGTTCCATAAGGCTAGGACA	264 - 244	159	2597		ND	ND
Olfr_67 v.1	NM_013619.3	TCCAGCCTTGGCTGTATTCCT	106 - 126	ACAGATGGGGATGGCTATCCA	292 - 272	187			ND							SEP
Olfr_67 v.2	NM_013619.3	AGGCTCATAGAATCTCCTTGC	2 -- 22	GGGATGGCTATCCAGGAATGT	285 - 265	284	3377		ND							ISP
Olfr_70 v.1	NM_019485.2	TAGCATGGCTCCAGATCCCTA	17 - 37	AGCTCTGGCTGGATGGAAAA	149 - 130	133	3456		detected	ND
Olfr_70 v.2	NM_019485.2	GATCAGCTAGCATGGCTCCAG	10 - 30	GTGGTTTGTCCCAGCCATCT	198 - 179	189	3456
Olfr_70 v.3	NM_019485.2	CATCAGATCAGCTAGCATGGC	5 - 25	GTCTTCTTTTGCCACCGGGA	175 - 156	171
Olfr_78	NM_130866	AGTGAATTAGCACTGCCGCT	3 -- 22	TGGGGTTCATGACAGGAGGA	242 - 223	240	6176		ND							ISP
Olfr_78 var.1	NM_130866	CCTCCAACCTTCTGAGTTAGATTG	110 - 133	CATGACAGGAGGAATCAGCAG	235 - 215	126	6302
Olfr_78 var.1 & 2	NM_130866	CTGGTCCGGAAAGGGAAAG	1102 - 1120	AAGGTGGCATGGGTGAAG	1247 - 1230	146	3111
Olfr_119 v.1	NM_001011830.2	AGTTAGATGGTGGCTAATCAGAAG	2 -- 25	AAATGGGCACATACCCCACT	516 - 497	515	3920		ND							ISP
Olfr_119 v.2	NM_001011830.2	CCCACTTCACTATCCAACACG	469 - 489	AGGGTCCACAAAACTCCAAG	599 - 580	131	-		detected		detected					SEP
Olfr_122	NM_146288.3	CCCGAAGGTGGCTAATCAGA	1 -- 20	AAATAGGTGGCAGACGTTGAGC	861 - 840	861	2949		ND
Olfr_129 v.1	NM_146327.2	AGATGGGGATGGTGTGTGTTC	83 - 103	TTGTCTCAGTGGACTTCGCTC	231 - 211	149	1485									ISP
Olfr_129 v.2	NM_146327.2	ATGAACAGAAACCCGGGAGTG	125 - 145	GTTCAGCTTCACATGTTGCGT	258 - 238	134	3661									ISP
Olfr_167	NM_146935.1	AGGGCGGGGAAGAAGAAGGC	688 - 707	GGATCGGAGGGATCTTGGGCGT	798 - 777	111			ND							SEP
Olfr_180	NM_001011662.2	AAGCAGTAAGTGTCCATTCTGAG	120 - 142	TCCCACCAGGATGAACTGTG	236 - 217	117	1659		ND	ND
Olfr_183	NM_146485.2	GGTCACCACCATCTCTCTTGA	221 - 241	TGCATATGGCTGCATAGCGA	648 - 629	428	4017		detected		ND					ISP
Olfr_286	NM_001011779.1	AGGATCGACAGGACCCATGA	223 - 242	AGAAACCGATGCATCTCGCA	356 - 337	134	2862		ND	inconclusive
Olfr_312	NM_001011819.2	GGCCACAGTTCTTCGCATCCCC	660 - 681	TAGATGCCAGGCGACCCAGG	820 - 801	161										SEP
Olfr_332	NM_001011770.2	TGGTTGGTGACTTGTGCTTGAACC	249 - 272	CCACGGGCGAGGAGTTGAGG	430 - 411	182
Olfr_370	NM_146270.2	CCTCGGCTGCGCCATCCAAA	335 - 354	CGTGTAGCGCAGAGGGTGGC	452 - 433	118										SEP
Olfr_374	NM_146338.2	CATCCCAAGGCCAGAAGCAA	101 - 120	GGTCCTGTGACAAGCCTAGC	199 - 180	99	2390		ND	ND
Olfr_424 v.1	NM_146721.2	GCAGTGTCTCCCTCATGTATCTGCG	755 - 779	GGCAGCATCTTCTGAGAGCAGAGT	939 - 909	178			ND							SEP
Olfr_424 v.2	NM_146721.2	CTGTGTTGCGTTTGGCATGT	548 - 567	CAGCATCTTCTGAGAGCAGAG	930 - 910	383			detected		ND					SEP
Olfr_521	NM_146356.2	ACCTTACCGGCATCCCCTCTCT	50 - 71	GCTCGGTCACCACAGCCACC	172 - 153	123			detected		?					SEP
Olfr_524	NM_001011814.1	AGTGCGCGCTCTTGGGTGTC	338 - 357	AGGAGGCTGCAGAGACCGGG	437 - 418	100			inconclusive							SEP
Olfr_543	NM_001011782.2	GGTGCCAGCCCAGGACCAAA	11 - 30	AGGGGTCGCCCTTCCTGCAA	126 - 107	116			detected							SEP
Olfr_544	NM_020289.2	TTTACTTCCCCTGCCTGTGTG	14 - 34	TGGATGATGCGGGAGTAGGA	856 - 837	843	3013
Olfr_547 v.1	NM_147079.2	CCTCCGTGCCGTCTTTCGCA	669 - 688	TGCAGACATGGGAGCCGCAC	745 - 726	77			?							SEP
Olfr_547 v.2	NM_147079.2	TATGTGCTGATCCTCCGTGC	658 - 677	ACCTCTGTGTAAGCGTCGTG	796 - 777	139
Olfr_558 v.1	NM_147093.3	GGAGGAAAAGGCACTGGGGGAA	35 - 56	GGAACACAAAGGGAAAGCCAGCC	234 - 212	200			detected		ND					ISP
Olfr_558 v.2	NM_147093.3	GGGTCCCAGGTTGGAACAAA	1598 - 1617	ACACCTCAGATACCCACGGA	2126 - 2107	529			detected		ND					SEP
Olfr_558 v.3	NM_147093.3	GGGGAAAAGACACACAGGCT	51 - 70	AGCCAGCCAAAACTGAACCT	219 - 200	169	6809		detected	detected						ISP
Olfr_558 v.4	NM_147093.3	CTTCCTGGTACTGGCTACATC	95 - 115	AGAGGGAACACAAAGGGAAAG	238 - 218	144			detects	detects
Olfr_558 v.5	NM_147093.3	CACAGGCTCTTTCAGGACAG	63 - 82	AACTGAACCTCTTCCAATCCTG	209 - 188	147	6956		ND	ND
Olfr_582	NM_147053	TGGATATGGACTCTTTGTGGC	609 - 629	TGGGTGAGGAAGGTGAAAAG	806 - 787	198				detected
Olfr_594	NM_207143	TCAACAGCAACCATCCCTAAG		CTAGCACACCCAGACCAATC		229				weak
Olfr_616	NM_147099	GTCATGTACCTAATTGCCCTCC		GTCGGCAGAGTTGATACAGAG		143				detected
Olfr_620	NM_146812	ATGTGATTCGGACTGAGCTG		CAAATGGCAATGTAGCGGTC		241				detected
Olfr_630 v.1	NM_147098.2	TCATCCTTTATAGAGGGAACAACTT	5 -- 29	GTGCCTTAAGCCTACCCTCAC	829 - 809	825	1656		ND							ISP
Olfr_630 v.2	NM_147098.2	TTCATCCTTTATAGAGGGAACAACT	4 -- 28	AGAGCTCAATCCAATCCCACAG	98 - 77	95	1656		ND							ISP
Olfr_630 v.3	NM_147098.2	CCTTTATAGAGGGAACAACTTTTCTAC	9 - 35	ATGGTGCTGGAGTTTGAGG	137 - 119	129	1656
Olfr_633	NM_146354.1	AGCGTGGCTCTGGTGCATCG	769 - 788	ACCCCTGGCGAATCTGCCTGT	907 - 887	139			inconclusive		ND					SEP
Olfr_643	NM_147077.1	GCCCGTGTGATGTGGATGGGT	421 - 441	ATCCCCACAGGGCAGGCGAA	579 - 560	159			ND		?					SEP
Olfr_644	NM_147121.1	TGCCCGAGTGATGTGGATGGGT	420 - 441	AGTGTCACCACAAGGCAGTCG	582 - 562	163			ND		ND					SEP
Olfr_646	NM_147056.1	TCCCAGGGCTGGAGTTCGCC	41 - 60	TGGGCGAGGCATCCACCAAA	290 - 271	250			inconclusive							SEP
Olfr_658 v.1	NM_147049.4	GACGCGCAGAACTGTCTCA	257 - 275	TCAGAACAAAGGAAGCTGGGG	476 - 456	220	1514		detected		ND					ISP
Olfr_658 v.2	NM_147049.4	CATTGACTCAGAGGTCCACC		TCAGAACAAAGGAAGCTGGG		139	1653
Olfr_711	NM_147035.2	GACCAGCTCGCTTTCTCACA	73 - 92	ATCCAGCATGACCAAAGGCA	393 - 374	321	2725
Olfr_937	NM_146439	GCCAACATCTTACGCATTCG	667 - 686	AGCAGACCCAAAGAACACAG	765 - 746	99
Olfr_1351	NM_147040	CTGTCACTGGAAACCTACTCATC	116 - 138	GAGAGGAAGATGTACATGGGTG	194 - 173	79
Olfr_1357 v.1	NM_001011737.2	ACCCTTCCTGGGGACTAAGC	84 - 103	ATGTCCCACCCACCAGTAGT	634 - 615	551	5246		ND							ISP
Olfr_1357 v.2	NM_001011737.2	GTATCTGGTCACTGTCTTCGG	291 - 311	CACTAGCATCTTGGGAACAGTAG	438 - 416	148										SEP
Olfr_1426	NM_146809.2	TGGAGCAAGGGCACTCAAAT	55 - 74	ACTATGGAGTGGGCAAAGCC	959 - 940	905	2565		ND							ISP
Olfr_1444	NM_146702.1	TGCTGGGGTTGACAGATGACCC	44 - 65	CCCTGACTGAAGTGCAGCCACC	267 - 246				detected		ND					SEP
Taar1	NM_053205	AAGCAAGGAAACAAAAGCCG	720 - 739	GGATAACATAGCCCAGGAAAGG	835 - 814	116	-		detected		detected					SEP
Taar3	NM_001008429	AATAAATCCTGCCCTCCCAC	52 - 71	GGCTCCAGTCATAAACAGGTAC	123 - 102	72	-		inconclusive							SEP
Taar4	NM_001008499	AGACTTCCTGTTGAGTTGCG	234 - 253	AGAGGTGGAAAATGGATGTGG	373 - 353	140	-		detected		detected					SEP
Taar5	NM_001009574	TGCTGGTTCTTTGGAGACTTC	295 - 315	GAAGATGGAGGTGAGACAGAAC	369 - 348	75	-		inconclusive							SEP
Taar7b	NM_001010827	TCATTTCAGGCAGCTACACTC	219 - 239	GTAACTCTCCCCAAAGTACCAG	357 - 336	134	-		detected?							SEP
Taar7d	NM_001010838	CACTCTCCTGCCAACTTCC	235 - 253	GTAACTCTCCCCAAAGTACCAG	357 - 336	123	-		detected		ND					SEP
Taar7f	NM_001010839	GCATCTGTTTCTGGCAAGTG	481 - 500	TTGCTCCTGTGTAAATGAGGG	562 - 572	82
Taar9	NM_001010831	AGATCCACTGACCTATCCGAC	405 - 425	CCACTAATTCCTCAATCCCTTCC	544 - 522	140	-		detected		detected					SEP
Tas1r1	NM_031867.2	CTTCGCAACCACTCCTCCAA	504 - 523	CTGCCCGTAGTCACCATAGC	773 - 754	270	1935		detected							ISP
Tas1r3	NM_031872.2	GGCTATCATGGGTCTCAGCC	31 - 50	CCGATCCATGCTGGCACTAT	538 - 519	508	-		detected							SEP
Tas2r113	NM_207018	CTGCATAGACTGGGTCCAAAG	93 - 113	GTTTCGTGTAATGCTGGGTAATG	233 - 211	141			ND							SEP
Tas2r120	NM_207023	TGTCAAGATCAGAGCACCATG	643 - 663	CAGGAAGACTGGTGCATTTTG	774 - 754	132			ND							SEP
Tas2r134	NM_199158	CTGCTCCTTACGGTATCTGTTG	718 - 739	GCCTTTCTCATCTTGGTGTTG	854 - 834	137			detected		ND					SEP
Tas2r137	NM_001025385	CCCTCACTAGAAGCAAAGACAC	531 - 542	GGCAACCAGGGAAACAATTAAG	648 - 627	128			detected		detected					SEP
Tas2r138 v.1	NM_001001451	ACTGAGCCACAACTACCAAG	261 - 280	ATGGAGTGGAAAGGTGTGAG	393 - 374	133			ND							SEP
Tas2r138 v.2	NM_001001451					110			ND							SEP
Bex1	NM_009052	GGAAAGCAGCAGGAGGAG	146 - 163	ACGCCTTGATCTTTGGACTC	282 - 263	137	813		detected
Bex4	NM_212457	GGAAAGCAGCAGGAGGAG	91 - 108	CCACAGTGAGATCCAGTATGAC	247 - 226	157	768		detected
DLG3	NM_016747.3	CTAGCTCCGGTTATGGAGGC	485 - 504	ACTGCCATTCACCGATAGGC	768 - 749	284	2878
Eno2	NM_013509.2	GGCTTTGCCCCCAATATCCT	722 - 741	TCGTATTTGCCATCGCGGTA	861 - 842	140
RTP1 v.1	NM_001004151.2	CACTTACCCTCTTTCCCCACG	89 - 109	TGTCCACCAGGCTTTCGATG	512 - 493	424	1708		ND							ISP
RTP1 v.2	NM_001004151.2	CATAGACCCCAACCTCAAGC	244 - 263	CAGGTACATGTGGAAGAGGATG	388 - 367	145	1825		ND	detected	detected					ISP
RTP3	NM_153100.2	AGCCAGGATGGACGCAATAC	230 - 249	GCTCGGGGCACTGATTACAT	409 - 390	180	2130		detected							ISP
Reep3	NM_001204915.1	AATAACGGAGCGTCTGCGAA	596 - 615	TTCCTCTTTGCGGCCTTTGA	878 - 859	283			ND		detected					ISP
Reep5	NM_007874.3	AAGCCATCGAGAGTCCCAAC	312 - 331	GCTCTTCTTCTCATCGCCCA	658 - 639	347			detected							ISP
Emx2 v.1	NM_010132	GTGGGAGCGGAAAGGAAG	1067 - 1084	TCTGTTGAGAATCTGAGCCTTC	1199 - 1178	133	2166		detected							ISP
Emx2 v.2	NM_010132	GATATCTGGGTCATCGCTTCC	912 - 932	GAATCCGCTTTGGCTTTCTG	1001 - 982	90	2127
Omp	NM_011010	TGTAGCACTTGGGCCATG	15 - 32	CAGCTTCTCACCATCCTGC	164 - 146	150			detected							SEP
Adrb2	NM_007420.3	CTGGTGCGAGTTCTGGACTT	541 - 560	GGGGCACGTAGAAAGACACA	863 - 844	323			detected							ISP
Adrbk1	NM_130863.1	CCTGCTGGAAGGTTTGTTGC	1282 - 1301	TTGCGGTACAGTTCCTGGTC	1536 - 1517	255			detected							ISP
Gnai2 v.1	NM_008138.4	TCGCTCGGAACTGCGGAC	2 -- 19	TATTCTCGTGAGCGGCCAAA	565 - 546	564			ND		detected
Gnai2 v.2	NM_008138.4	TTGTGTTCGATGCCGTCACT	1129 - 1148	TGGTCTTCTTGCCCCCATCT	1273 - 1254	145			detected		detected					ISP
Gnal transcr. v1	NM_010307.2	TACAAAGCAACTCACCGCCT	115 - 134	TCGTCCCACAGCTTCTTCAC	428 - 409	314	57151		detected		detected					ISP
Gnal transcr. v1	NM_010307.2	GTACTATCATACCTCCAGTTCCAC	293 - 316	CCTTCACTCCTTCATCGTCC	442 - 423	150	55731
Gnal transcr. v2	NM_177137.4	CGTTCGAAGGATGCACAATGG	18 - 38	CTGCTTCTTTTCCTCGGGGT	624 - 605	607	45339		detected		ND					ISP
Gna15	NM_010304.3	TCCCTGAGCGAGTATGACCA	971 - 990	TGACCGAGGTGCTCTTGAAC	1088 - 1069	118	1204		detected		detected					ISP
Mtap2	NM_001039934.1	ACTGCCGGACCTGAAGAATG	1365 - 1384	ATTTGTACATTTCCGCCCCC	1541 - 1522	177	5998		detected							ISP
Nrn1	NM_153529	TTTGACTAAACGTAGGATGGGAC	172 - 194	GAGCAAACAGTCTGAAAAGCC	316 - 296	145	4129		detected		detected					ISP
Nrp1	NM_008737	TCCGAATCAAACCTGTATCCTG	1698 - 1719	GATGCTGTAATCTGGGAGTCTG	1836 - 1815	139	7729		detected		detected					ISP
Nrp2	NM_001077405	GATCCTCTCCTTGACCTTTCAC	1617 - 1638	GCCAGACTCCATTCCCAAAG	1746 - 1727	130	1774		detected		detected					ISP
Gria1 v.1	NM_008165	ACCCTCCATGTGATCGAAATG	1509 - 1529	GGTTCTATTCTGGACGCTTGAG	1640 - 1619	132	8000		detected		low					ISP
Gria1 v.2	NM_008165	GGATACCGGATGCTCTTTCAG	966 - 986	GGTTGGCGAGGATGTAGTG	1113 - 1095	148	11436		detected							ISP
Gria2 v.1	NM_001083806	AAAGAATACCCTGGAGCACAC	1254 - 1274	CCAAACAATCTCCTGCATTTCC	1401 - 1380	148	11335		low							ISP
Gria2 v.2	NM_001083806	TCTCTGGTTTTCCTTGGGTG	2198 - 2217	CAGTCAGGAAGGCAGCTAAG	2346 - 2327	149	4380		low		detected					ISP
Ppib	NM_011149	AGCAAGTTCCATCGTGTCATC	368 - 388	GGAGGTCTTGACTGTGGTTATG	577 - 556	210	2614
Gbeta5									ND		detected					ISP
RGS4	AB004315	GGGCTGAATCGTTGGAAAAC	176 - 195	ATTCCGACTTCAGGAAAGCTTT	250 - 229	75			detected
RGS6	NM_015812	CGGAGCGAGTCGAGACAAT	314 - 332	TGAGCCATCCTGAGTGTCTTC	375 - 355	62
RGS7	NM_011880	GGGAGCCAGAAAACACAGACT	538 - 558	TTGCCTTGTTTTGCATTGTTC	600 - 580	63					detected					ISP
RGS9	NM_011268	CACCCAGCGCCTTTGG	320 - 335	GACAATAAGGTTGCCCAGGTT	377 - 357	58					detected					ISP
RGS11	XM_128488	TGCTGAGCTAGACTATGCCATCT	382 - 404	CTAAAGCCCCTTGTTTTTGGA	443 - 423	62					detected					ISP
Chrm1																ISP
Chrm2 v.1	NM_203491.3	GAAGAAATGAAGCCCGCCCA	200 - 219	AAAGGTCGCACACTACAGGT	766 - 747	567
Chrm2 v.2	NM_203491.3	CACCCAGGTCTCCTTTCTGTT	231 - 251	AGCCAAACCATTGTTCGAGG	510 - 491	280			ND		ND					ISP
Chrm3 v.1	NM_033269	GCTGCCAGATATGACCAGCA	533 - 552	TGGGAAACAAAGGCGAGGTT	825 - 806	293			detected		detected					ISP
Chrm3 v.2	NM_033269	TGGACTGTGGATTGAGTGAAC	584 - 604	GCCCTTATTGTACCTTTGCTG	719 - 699	137	196219
Chrm4	NM_007699.2	GGAGCAAGACAGAAGCAGCG	135 - 154	TGCCATCTTAGTAGTGCGGC	631 - 612	497			detected		detected					ISP
Chrm5	NM_205783.2	GAGAAAACCGGCTCACAGGA	771 - 790	TTTTCAGTCCGAGGGCTCAC	1106 - 1087	336					?					SEP
GAPDH	NM_008084	CCTCGTCCCGTAGACAAAATG	33 - 53	TGTAGTTGAGGTCAATGAAGGG	171 - 150	139	1973
Casp5	NM_007602	GCTCTTCGTAGATGGCATCAG		GTTCCATTCCTGCTCCTTCC		145	15988
OMP - PolyA		AGAGACCCCTTTGGTTCACA		TTTTTGAGGGCACACAGTCTT		124
OMP-PolyA-s2		CGGGCATACTGAAGGTAGGA		oligo-dT-29	~ 400	var
OMP-PolyA-3		polyA-s		TTTTTTAGGGCACACAGTCTTTATT	59.5^C	124
OMP-PolyA-4		AGAGACCCCTTTGGTTCACACT		TTTTGGGAGGGCACACAGT	61.5^C	125
OMP-PolyA-5		TGCTTCTCTTCCTGACCTCTCCCTAC		TTTTTCAGAGGGGAGGGCACAC	66^C	163
OMP-PolyA-1alt		PolyA-5s		TTTTTTTTTTTTTTTTTTTTGAGGGCACAC	66	171
OMP-PolyA-3alt		PolyA-5s		TTTTTTTTTTTTTTTTTTTTAGGGCACACAG	66
OMP-PolyA-4alt		PolyA-5s		TTTTTTTTTTTTTTTTTTTTGGGAGGGCAC	66
OMP-PolyA-5alt		PolyA-5s		TTTTTTTTTTTTTTTTTTTTTCAGAGGGGA	66
Krt12	NM_010661	ATCCCTTTCTGTCTCCAAACC		ACTTCGCCATTCACTATCTCC		108	894
Krt19	NM_008471	CTCCCGAGATTACAACCACTAC		GTTCTGTCTCAAACTTGGTTCTG		149	3288
Ivl	NM_008412	CTTCTCCCTCCTGTGAGTTTG	1423	GCTTTGCTTGTTCCTGCTG	1563	147	1059
CNR1	NM_007726	GGGCAAATTTCCTTGTAGCAG	437	AACGTGACTGAGAAAGAGGTG	561	125	18518
Calcr	NM_007588	CTACTTCTGGATGCTCTGCG	1415	AGTGATGGCGTGGATAATGG	1556	142	6359
Grm8	NM_008174	GGGCATTTTCTATGGATTGGC	1273	AGTTCGGCTTCTAAAGTATCGG	1419	147	1041
Primers for qPCR Confirmation of Retinal Transcriptome project
Rpl17	NM_001002239	TGCTGAGAGTAACGCTGAAC	1577	TCATGTATGGGTTAATCCGGC	2245	131	669
Hivep2	NM_010437	CTCACTTCATCCAGCGTCTG	166385	CTCTCCTTTCCCTCTTTCCTTTAG	167448	123	1064
Nop56	NM_024193	ACTTACCTTCGCTCCAAGATG	909	CAAGGATCTGTACTGTGGACG	1050	142	315
Taf1d v.2	NM_029248.2	same as below	660	same as below	795	136	1576
Taf1d v.3	NM_027261.3	TCACTTTCTCCTATTGAAGAGCC	657	CTTGTTCCAAGTTTCTCTTCCTTG	792	136	1576
Hist1h2bb	NM_175664	CTGCCTACCAGTTTCTGACC	16	TCTTGCCATCCTTCTTCTGC	146	131
Uqcrq	NM_025352	GTGATCTCCTACAGCTTGTCG	164	CCCATGTGTAGATCAGGTAGAC	311	148	1533
Slc2a1	NM_011400	GGGAGACGCATAGTTACAGC	112	CTCCCACAGCCAACATGAG	239	128	11546
Src v.1	NM_009271	same as below		same as below		134	1680
Src v.2	NM_001025395	TCGTGAGGGAGAGTGAGAC	908	GCGGGAGGTGATGTAGAAAC	1041	134	1680
Nfrkb	NM_172766	TCATCCTTGCCCTATTCAGTG	370	ACCGCTTGTACTGTGACTTG	510	141	2679
Slc1a2	NM_001077514	GATCACTGCTCTGGGAACTG	1664	TTAATGGTTGCTCCGACTGG	1789	126	5000
Slc1a2	NM_001077515	same as above	1080	same as above	1205	126	5000
Igfbp7	NM_008048	CCTGTCCTCATCTGGAACAAG	592	GCCCGTTACTTCATGCTTTTC	720	129	3661
Dnajc7	NM_019795	CAGTCTGTGAGGTTGGATGAC	823	CTAGGGCTCTTTGGAAACTACG	934	112	568
Mxi1 v.1	NM_001008542	TGAAAGTTCTGATCCCGCTG	664	AACCTCTGTTCTCGTTCCAAG	811	148	681
Mxi1 v.2	NM_001008543	same as above	351	same as above	498	148	681
ND - not detected or primers did not work
? - may be; has to be repeated
Inconclusive - due to gDNA contamination
SEP - same exon primers; ISP - intron-spanning primers
